# Supplementary material for: Bulb-Priming Followed by Foliar Magnetite Nanoparticle Applications Improve Growth, Bulb Yield, Antioxidant Activities, and Iron Fortification in Shallot in Semi-Arid Regions
Source: Plants (Basel). 2026 Jan 16;15(2):279. doi: 10.3390/plants15020279 (PMC12845011; doi:10.3390/plants15020279)
Supplement: Supplementary file 1 [file plants-15-00279-s001.zip]

Archive with 1 entries (1 files):
- plants-4081102-supplementary.pdf
